# Supplementary material for: Doppler Examination of the Testicular Artery of Beagle-Breed Dogs from Birth to Puberty
Source: Tomography. 2023 Jul 23;9(4):1408–22. doi: 10.3390/tomography9040112 (PMC10366859; doi:10.3390/tomography9040112)
Supplement: Supplementary file 1 [file tomography-09-00112-s001.zip]

Archive with 1 entries (1 files):
- tomography-2502927-SI.pdf
